# Supplementary material for: Beneficial Effects of Natural Mineral Waters on Intestinal Inflammation and the Mucosa-Associated Microbiota
Source: Int J Mol Sci. 2021 Apr 21;22(9):4336. doi: 10.3390/ijms22094336 (PMC8122343; doi:10.3390/ijms22094336)
Supplement: Supplementary file 1 [file ijms-22-04336-s001.zip]

Archive with 1 entries (1 files):
- ijms-1167619-supplementary.pdf
